# Supplementary material for: Thermally Healable Polyurethane Elastomers Based on Biomass Polyester Polyol from Isosorbide and Dimer Fatty Acid
Source: Polymers (Basel). 2024 Dec 20;16(24):3571. doi: 10.3390/polym16243571 (PMC11679297; doi:10.3390/polym16243571)
Supplement: Supplementary file 1 [file polymers-16-03571-s001.zip]

Archive with 1 entries (1 files):
- polymers-3342276-supplementary.pdf
